# Supplementary material for: 3,4,5-Trihy­droxy­benzoic acid
Source: Acta Crystallogr Sect E Struct Rep Online. 2011 Mar 5;67(Pt 4):o787. doi: 10.1107/S1600536811007471 (PMC3099763; doi:10.1107/S1600536811007471)
Supplement: Supplementary file 2 [file e-67-0o787-Isup2.hkl]

# 
# h,k,l, Fc-squared, Fo-squared, sigma(Fo-squared) and status flag 
# 
data_I
_shelx_title ' nh2c-c2-c in C2/c' 
_shelx_refln_list_code          4 
_shelx_F_calc_maximum      234.87 
_exptl_crystal_F_000       704.00 
_reflns_d_resolution_high  0.8261 
 
loop_ 
 _symmetry_equiv_pos_as_xyz 
 'x, y, z' 
 '-x, y, -z+1/2' 
 'x+1/2, y+1/2, z' 
 '-x+1/2, y+1/2, -z+1/2' 
 '-x, -y, -z' 
 'x, -y, z-1/2' 
 '-x+1/2, -y+1/2, -z' 
 'x+1/2, -y+1/2, z-1/2' 
 
_cell_length_a    25.6291 
_cell_length_b     4.9211 
_cell_length_c    11.2217 
_cell_angle_alpha  90.000 
_cell_angle_beta  106.251 
_cell_angle_gamma  90.000 
 
_shelx_F_squared_multiplier     1.000 
 
loop_ 
 _refln_index_h 
 _refln_index_k 
 _refln_index_l 
 _refln_F_squared_calc 
 _refln_F_squared_meas 
 _refln_F_squared_sigma 
 _refln_observed_status 
   2   0   0      102.49       84.72      1.33 o 
   4   0   0     3298.92     3384.24     30.83 o 
   6   0   0       36.17       37.85      1.82 o 
   8   0   0      154.90      145.22      2.47 o 
  10   0   0        3.10        8.23      0.84 o 
  12   0   0     3346.99     3175.61     30.33 o 
  14   0   0     3075.90     3028.44     29.41 o 
  16   0   0       19.11       21.88      1.51 o 
  18   0   0     1037.76     1060.42     12.59 o 
  20   0   0      545.13      546.85      8.11 o 
  22   0   0     4569.62     4803.82     46.87 o 
  24   0   0      226.68      242.00      5.46 o 
  26   0   0     4545.63     4548.31     64.42 o 
  28   0   0       65.75       87.10     11.34 o 
   1   1   0      369.07      349.21      2.80 o 
   3   1   0     1978.76     1869.69     14.44 o 
   5   1   0     4496.46     4504.68     31.07 o 
   7   1   0      193.39      177.64      2.06 o 
   9   1   0       21.64        6.33      0.56 o 
  11   1   0     5888.46     6333.67     41.14 o 
  13   1   0      479.49      499.20      4.68 o 
  15   1   0     1529.34     1559.04     11.75 o 
  17   1   0     1134.98     1149.68      9.39 o 
  19   1   0        1.34        1.60      0.70 o 
  21   1   0     1412.79     1425.15     12.59 o 
  23   1   0      284.16      279.36      7.60 o 
  25   1   0        1.27        1.71      1.22 o 
  27   1   0       16.37       19.38      2.12 o 
  29   1   0        0.18       -0.90      1.86 o 
   0   2   0      405.37      371.03      4.80 o 
   2   2   0     1314.80     1264.02      9.13 o 
   4   2   0    11720.58    11831.11     80.54 o 
   6   2   0      646.39      742.93      7.19 o 
   8   2   0     2011.55     2231.21     18.21 o 
  10   2   0        1.63        0.81      0.54 o 
  12   2   0      785.37      779.70      6.86 o 
  14   2   0      567.47      591.15      5.79 o 
  16   2   0      194.40      203.73      3.47 o 
  18   2   0      874.84      887.29      9.57 o 
  20   2   0      293.89      273.88      4.72 o 
  22   2   0        0.03       -0.52      1.06 o 
  24   2   0      140.07      150.31      3.77 o 
  26   2   0       20.34       29.93      2.86 o 
  28   2   0      200.97      206.84      6.08 o 
   1   3   0       25.22       28.66      1.04 o 
   3   3   0        6.79        0.96      0.54 o 
   5   3   0      588.28      658.85      6.43 o 
   7   3   0      445.92      497.11      6.01 o 
   9   3   0     1137.80     1181.27     11.42 o 
  11   3   0        1.47        2.78      0.88 o 
  13   3   0      196.51      183.68      4.05 o 
  15   3   0       18.23       16.81      1.47 o 
  17   3   0        7.17        5.38      1.12 o 
  19   3   0        0.37        2.61      1.12 o 
  21   3   0      118.27      125.77      4.39 o 
  23   3   0       59.41       62.46      2.92 o 
  25   3   0       13.95       25.40      2.39 o 
   0   4   0     1092.43     1124.92     20.63 o 
   2   4   0       85.90       86.31      2.22 o 
   4   4   0       53.26       59.37      2.22 o 
   6   4   0       18.24       20.09      1.55 o 
   8   4   0     1143.21     1158.13     11.86 o 
  10   4   0       46.36       52.88      2.42 o 
  12   4   0      222.72      249.37      4.70 o 
  14   4   0      420.13      370.71      7.69 o 
  16   4   0      224.07      199.40      4.47 o 
  18   4   0       19.10       16.61      1.74 o 
  20   4   0       40.27       38.05      2.77 o 
  22   4   0       59.35       75.84      3.43 o 
   1   5   0      555.00      535.84     11.07 o 
   3   5   0       27.05       28.58      2.30 o 
   5   5   0      157.50      158.98      4.33 o 
   7   5   0      249.49      238.97      5.37 o 
   9   5   0      128.53      119.83      4.16 o 
  11   5   0       99.01       90.40      3.37 o 
  13   5   0       28.13       26.65      2.20 o 
  15   5   0       44.06       38.47      2.58 o 
 -29   1   1       74.21       77.11      6.34 o 
 -27   1   1      827.71      857.53      9.50 o 
 -25   1   1       60.06       61.34      2.43 o 
 -23   1   1      108.40      101.46      3.02 o 
 -21   1   1     1425.03     1498.01     13.02 o 
 -19   1   1        3.73        4.75      0.78 o 
 -17   1   1       26.14       37.22      1.36 o 
 -15   1   1      182.12      167.41      2.44 o 
 -13   1   1      355.49      404.75      3.99 o 
 -11   1   1      231.96      265.44      2.85 o 
  -9   1   1     8349.59     8541.74     54.71 o 
  -7   1   1     1388.69     1372.18      9.86 o 
  -5   1   1    55165.14    46644.40    976.65 o 
  -3   1   1      474.78      431.76      3.43 o 
  -1   1   1     2115.22     2183.32     15.51 o 
   1   1   1     2312.97     2274.59     15.05 o 
   3   1   1     2973.24     3011.49     19.72 o 
   5   1   1      153.94      176.95      2.44 o 
   7   1   1     2090.44     2022.83     14.82 o 
   9   1   1      276.38      257.76      2.62 o 
  11   1   1      115.89      109.53      1.77 o 
  13   1   1     3663.36     3941.58     26.57 o 
  15   1   1      895.35      985.14      8.16 o 
  17   1   1      291.02      264.90      4.61 o 
  19   1   1      430.97      430.04      4.88 o 
  21   1   1     4285.63     4410.43     32.79 o 
  23   1   1       25.87       28.58      2.24 o 
  25   1   1      314.52      319.73      8.28 o 
  27   1   1       18.17       24.23      3.09 o 
 -28   2   1        1.00        3.22      1.90 o 
 -26   2   1        4.78        7.99      1.56 o 
 -24   2   1       71.26       80.82      3.02 o 
 -22   2   1        2.29        0.76      1.03 o 
 -20   2   1      116.03      115.19      3.40 o 
 -18   2   1     1503.35     1439.69     24.23 o 
 -16   2   1      137.33      147.37      2.87 o 
 -14   2   1      207.93      204.13      2.92 o 
 -12   2   1        8.70        4.61      0.60 o 
 -10   2   1      405.20      415.75      4.17 o 
  -8   2   1     1030.14     1137.40     10.25 o 
  -6   2   1     1376.50     1493.04     12.64 o 
  -4   2   1      333.00      316.52      3.39 o 
  -2   2   1      300.68      305.23      2.97 o 
   0   2   1      935.53     1043.68      7.76 o 
   2   2   1      149.26      119.95      1.68 o 
   4   2   1     1444.99     1697.90     12.96 o 
   6   2   1     2961.07     3100.77     24.35 o 
   8   2   1     2253.64     2228.08     18.27 o 
  10   2   1      333.33      328.68      4.21 o 
  12   2   1     1248.28     1175.16      9.55 o 
  14   2   1       16.07       16.47      1.07 o 
  16   2   1      282.58      290.20      4.07 o 
  18   2   1       92.33      105.64      2.91 o 
  20   2   1        4.55        3.97      1.08 o 
  22   2   1      142.87      140.01      3.96 o 
  24   2   1       12.88       12.66      2.10 o 
  26   2   1       29.31       36.16      3.16 o 
 -25   3   1      108.01       91.67      3.48 o 
 -23   3   1      108.07      113.91      3.66 o 
 -21   3   1        4.89        5.00      1.27 o 
 -19   3   1       12.87        6.29      1.27 o 
 -17   3   1      519.56      480.63      6.88 o 
 -15   3   1      111.51       94.88      2.85 o 
 -13   3   1     1551.70     1491.62     13.32 o 
 -11   3   1      118.42      114.22      3.92 o 
  -9   3   1     1271.91     1314.98     13.49 o 
  -7   3   1       72.52       78.05      2.31 o 
  -5   3   1      610.10      606.66      6.03 o 
  -3   3   1      749.30      742.43      6.32 o 
  -1   3   1       65.55       65.47      1.48 o 
   1   3   1     2295.73     2268.54     16.08 o 
   3   3   1      659.33      673.65      7.02 o 
   5   3   1     1109.15     1129.59      9.76 o 
   7   3   1     1376.39     1401.63     11.74 o 
   9   3   1      105.08      108.51      2.64 o 
  11   3   1        0.26        1.13      0.83 o 
  13   3   1      120.28      109.00      2.85 o 
  15   3   1       56.78       48.70      2.13 o 
  17   3   1       98.82       93.36      2.77 o 
  19   3   1        2.95        2.96      1.20 o 
  21   3   1       82.05       76.93      3.07 o 
  23   3   1       15.44       18.24      2.40 o 
  25   3   1      421.88      462.58      9.43 o 
 -22   4   1       20.74       18.09      2.43 o 
 -20   4   1        5.20       10.10      1.54 o 
 -18   4   1      121.61      102.06      3.33 o 
 -16   4   1      410.76      378.36      5.90 o 
 -14   4   1      264.51      209.07      4.81 o 
 -12   4   1      577.68      545.41      8.06 o 
 -10   4   1      536.05      537.96      7.13 o 
  -8   4   1       53.45       54.97      3.09 o 
  -6   4   1      168.96      156.03      4.27 o 
  -4   4   1        5.73        4.04      1.07 o 
  -2   4   1        0.00        1.06      0.77 o 
   0   4   1      387.44      398.00      5.51 o 
   2   4   1      333.30      343.45      4.88 o 
   4   4   1       90.17       90.70      2.65 o 
   6   4   1        0.08        0.44      0.88 o 
   8   4   1       12.35        9.91      1.32 o 
  10   4   1      485.74      478.47      6.72 o 
  12   4   1      177.11      183.08      4.06 o 
  14   4   1      183.47      162.35      3.92 o 
  16   4   1       14.52       17.39      1.68 o 
  18   4   1       20.97       23.66      1.96 o 
  20   4   1      525.93      499.92      7.34 o 
 -15   5   1      123.48      121.77      4.36 o 
 -13   5   1      119.29      111.91      3.74 o 
 -11   5   1        2.43        4.10      1.52 o 
  -9   5   1        7.63        9.25      1.72 o 
  -7   5   1       14.52       14.11      1.90 o 
  -5   5   1        3.06        3.29      1.48 o 
  -3   5   1        2.62        3.31      1.32 o 
  -1   5   1     1636.45     1648.74     28.78 o 
   1   5   1        8.97        8.82      1.77 o 
   3   5   1      151.66      155.29      4.28 o 
   5   5   1        0.00       -0.07      1.22 o 
   7   5   1        1.64        2.32      1.35 o 
   9   5   1      206.84      207.71      5.09 o 
  11   5   1      466.50      451.30      7.10 o 
  13   5   1       42.29       37.20      2.51 o 
  15   5   1       31.74       39.41      2.64 o 
 -30   0   2        0.25        2.30      2.07 o 
 -28   0   2       45.82       50.80      3.71 o 
 -26   0   2     4822.23     5132.43     50.54 o 
 -24   0   2       74.60       71.06      3.17 o 
 -22   0   2      384.83      383.19      6.62 o 
 -20   0   2      828.12      807.03     10.45 o 
 -18   0   2       58.41       59.68      2.38 o 
 -16   0   2     4313.93     4429.16     42.08 o 
 -14   0   2     2434.52     2638.92     25.86 o 
 -12   0   2     1981.95     1887.19     18.79 o 
 -10   0   2      988.87     1021.46     10.73 o 
  -8   0   2     8116.09     7762.63     70.14 o 
  -6   0   2    10178.21     9566.92     86.02 o 
  -4   0   2     3186.30     3196.14     34.38 o 
  -2   0   2     3864.13     3752.25     34.39 o 
   0   0   2    23826.62    21602.44    276.70 o 
   2   0   2     2919.60     2790.12     29.93 o 
   4   0   2     3255.52     2963.21     32.05 o 
   6   0   2     7005.00     7541.75     68.47 o 
   8   0   2     7910.58     8157.69     74.00 o 
  10   0   2     6760.94     7686.57     70.14 o 
  12   0   2     5103.77     5681.46     52.77 o 
  14   0   2      128.14       99.56      2.65 o 
  16   0   2     2157.04     2257.04     23.22 o 
  18   0   2      908.87      891.50     11.21 o 
  20   0   2      369.29      390.48      8.13 o 
  22   0   2        2.76        3.61      1.79 o 
  24   0   2       14.74       14.91      3.49 o 
  26   0   2       44.27       43.33      4.70 o 
  28   0   2       49.86       47.81      6.49 o 
 -29   1   2        2.35        1.71      1.84 o 
 -27   1   2      582.38      591.25      7.35 o 
 -25   1   2        8.07       11.90      1.37 o 
 -23   1   2       48.40       46.75      2.03 o 
 -21   1   2       12.60       13.60      1.29 o 
 -19   1   2      627.45      613.88      5.99 o 
 -17   1   2      435.67      430.67      4.52 o 
 -15   1   2       33.44       27.60      1.10 o 
 -13   1   2     1897.72     1954.82     14.78 o 
 -11   1   2     1771.24     1931.17     13.55 o 
  -9   1   2     6953.03     7263.37     46.70 o 
  -7   1   2      918.15      850.15      6.55 o 
  -5   1   2    54336.36    48983.16    647.92 o 
  -3   1   2      277.42      221.77      2.15 o 
  -1   1   2     6612.79     6513.45     41.69 o 
   1   1   2      288.55      276.97      2.94 o 
   3   1   2      114.30      100.55      1.70 o 
   5   1   2        1.08        3.33      0.42 o 
   7   1   2     6078.92     6006.31     38.93 o 
   9   1   2     2238.77     2283.44     28.16 o 
  11   1   2       30.50       52.73      1.32 o 
  13   1   2      207.29      220.09      2.85 o 
  15   1   2       21.58       23.43      1.14 o 
  17   1   2     1690.15     1675.30     13.96 o 
  19   1   2       15.96       21.56      1.46 o 
  21   1   2     2516.91     2589.08     24.98 o 
  23   1   2       53.98       58.14      2.98 o 
  25   1   2       31.23       37.89      2.73 o 
  27   1   2        6.28       12.31      2.31 o 
 -28   2   2       56.93       57.27      2.92 o 
 -26   2   2       83.18       85.80      3.18 o 
 -24   2   2        9.80       13.89      1.58 o 
 -22   2   2      514.74      489.42      7.04 o 
 -20   2   2        0.06        0.90      0.90 o 
 -18   2   2      196.46      168.57      3.43 o 
 -16   2   2      463.51      486.25      5.43 o 
 -14   2   2     1765.66     1805.68     14.43 o 
 -12   2   2      133.81      114.31      2.08 o 
 -10   2   2     4732.14     5050.63     33.96 o 
  -8   2   2      313.58      372.06      3.94 o 
  -6   2   2     3615.35     3901.09     25.87 o 
  -4   2   2     5768.95     5771.71     37.51 o 
  -2   2   2     5374.97     5096.92     33.25 o 
   0   2   2      172.83      204.74      3.56 o 
   2   2   2     5496.98     5500.31     35.86 o 
   4   2   2       72.63       56.78      1.27 o 
   6   2   2     1265.60     1267.26      9.50 o 
   8   2   2      494.46      483.02      4.98 o 
  10   2   2      351.92      328.67      3.60 o 
  12   2   2       64.71       68.59      1.56 o 
  14   2   2       23.60       21.34      1.21 o 
  16   2   2     7833.92     8103.70     57.02 o 
  18   2   2      419.79      390.72      9.30 o 
  20   2   2      145.96      138.83      4.46 o 
  22   2   2       73.54       68.68      3.76 o 
  24   2   2       37.78       44.85      3.32 o 
  26   2   2        5.39        5.38      2.04 o 
 -25   3   2       11.20       14.13      1.78 o 
 -23   3   2      526.36      488.02      7.29 o 
 -21   3   2      389.76      355.32      7.29 o 
 -19   3   2     1011.25      883.30     10.12 o 
 -17   3   2       53.43       63.27      2.41 o 
 -15   3   2       58.67       47.80      2.09 o 
 -13   3   2      333.04      334.83      4.81 o 
 -11   3   2       76.86       71.12      2.33 o 
  -9   3   2      142.30      123.96      2.74 o 
  -7   3   2      202.66      205.41      2.99 o 
  -5   3   2      180.61      179.38      2.44 o 
  -3   3   2      150.60      134.00      2.12 o 
  -1   3   2     1388.16     1415.79     10.76 o 
   1   3   2      263.56      273.01      3.22 o 
   3   3   2     5688.21     6045.53     39.92 o 
   5   3   2      906.62      921.30      8.43 o 
   7   3   2      652.46      733.01      7.98 o 
   9   3   2       67.67       65.85      2.29 o 
  11   3   2       65.92       69.32      2.90 o 
  13   3   2       15.72       15.66      1.70 o 
  15   3   2      151.68      147.91      4.20 o 
  17   3   2        9.66       10.33      1.31 o 
  19   3   2        0.48        0.50      1.15 o 
  21   3   2       16.13       18.11      2.35 o 
  23   3   2       33.40       34.59      3.11 o 
 -22   4   2      220.27      234.90      5.22 o 
 -20   4   2        0.65        1.65      1.23 o 
 -18   4   2      145.57      133.79      3.62 o 
 -16   4   2       43.75       41.28      2.29 o 
 -14   4   2       33.14       28.26      1.93 o 
 -12   4   2        9.93       12.23      1.45 o 
 -10   4   2        4.34        8.64      1.26 o 
  -8   4   2      394.44      381.64      5.62 o 
  -6   4   2      969.57      946.29     10.07 o 
  -4   4   2      164.48      149.99      3.15 o 
  -2   4   2      888.87      914.04     10.27 o 
   0   4   2      185.30      179.53      3.53 o 
   2   4   2      134.02      122.15      2.62 o 
   4   4   2      676.76      692.60      9.45 o 
   6   4   2       31.36       30.31      1.89 o 
   8   4   2      300.03      291.44      4.97 o 
  10   4   2       80.22       78.10      2.84 o 
  12   4   2       61.77       59.71      2.65 o 
  14   4   2       91.89      103.40      3.41 o 
  16   4   2       71.61       85.46      3.64 o 
  18   4   2       44.33       50.77      2.65 o 
  20   4   2     1284.22     1431.23     19.41 o 
 -15   5   2        4.05        6.02      1.48 o 
 -13   5   2      341.34      358.26      6.29 o 
 -11   5   2        4.67        3.92      1.52 o 
  -9   5   2       38.34       41.94      2.76 o 
  -7   5   2       50.60       52.76      2.94 o 
  -5   5   2      387.93      397.50      6.99 o 
  -3   5   2       26.64       28.99      2.38 o 
  -1   5   2     1973.48     2062.61     23.81 o 
   1   5   2        9.85       12.55      2.00 o 
   3   5   2      151.77      154.70      4.30 o 
   5   5   2        0.73        2.05      1.31 o 
   7   5   2        0.27        0.08      1.25 o 
   9   5   2      250.87      232.36      5.42 o 
  11   5   2      139.60      144.35      4.10 o 
  13   5   2       13.90       12.18      1.78 o 
 -29   1   3       47.22       46.50      2.68 o 
 -27   1   3       81.04       82.76      3.09 o 
 -25   1   3        6.74        5.91      1.18 o 
 -23   1   3       30.94       25.52      1.66 o 
 -21   1   3      218.01      208.15      3.53 o 
 -19   1   3      231.51      220.12      5.01 o 
 -17   1   3      472.08      408.65      4.36 o 
 -15   1   3       15.31       10.05      0.77 o 
 -13   1   3     2703.52     2905.48     19.92 o 
 -11   1   3     6582.38     6808.47     48.13 o 
  -9   1   3      624.63      686.49      5.52 o 
  -7   1   3     4674.98     4548.14     29.64 o 
  -5   1   3    15024.14    14413.88     87.42 o 
  -3   1   3      837.56      761.13      5.55 o 
  -1   1   3     1203.36      972.65      7.14 o 
   1   1   3     4186.93     4145.65     27.06 o 
   3   1   3     1950.29     1942.92     13.37 o 
   5   1   3      445.62      475.99      5.04 o 
   7   1   3     7252.16     7715.92     49.80 o 
   9   1   3        3.41        0.29      0.36 o 
  11   1   3     4217.97     4425.05     29.65 o 
  13   1   3      394.07      439.26      6.64 o 
  15   1   3       33.65       32.16      1.46 o 
  17   1   3      359.23      357.57      5.29 o 
  19   1   3      261.52      266.62      4.71 o 
  21   1   3       33.40       32.86      2.80 o 
  23   1   3      802.62      794.61     10.84 o 
  25   1   3        2.98        5.49      1.72 o 
 -28   2   3       16.71       15.46      2.06 o 
 -26   2   3      142.22      139.36      4.19 o 
 -24   2   3      167.44      135.51      3.50 o 
 -22   2   3       26.24       24.70      1.78 o 
 -20   2   3       57.37       59.60      2.41 o 
 -18   2   3      845.25      806.57      8.00 o 
 -16   2   3      152.15      140.27      3.13 o 
 -14   2   3      144.19      167.60      3.23 o 
 -12   2   3      444.67      471.40      4.81 o 
 -10   2   3     5804.52     5762.49     38.59 o 
  -8   2   3      168.89      161.04      2.10 o 
  -6   2   3      569.27      575.72      5.01 o 
  -4   2   3       79.12       71.76      1.40 o 
  -2   2   3     2619.31     2981.80     23.96 o 
   0   2   3     1695.24     1865.64     13.24 o 
   2   2   3      319.88      404.99      3.92 o 
   4   2   3      167.33      179.34      2.51 o 
   6   2   3      151.02      178.06      2.49 o 
   8   2   3      537.99      545.54      5.11 o 
  10   2   3       23.91       21.12      1.03 o 
  12   2   3     1182.38     1183.95      9.17 o 
  14   2   3       99.85       97.62      2.03 o 
  16   2   3     3397.40     3421.52     28.23 o 
  18   2   3        9.03        9.22      1.78 o 
  20   2   3       46.65       50.61      3.94 o 
  22   2   3        2.45        3.10      1.75 o 
  24   2   3      168.36      177.97      6.57 o 
 -25   3   3       44.50       46.93      3.28 o 
 -23   3   3       16.73       22.18      2.28 o 
 -21   3   3       75.11       63.89      2.76 o 
 -19   3   3      156.31      118.84      3.26 o 
 -17   3   3       20.69       20.56      1.55 o 
 -15   3   3      498.59      457.66      5.93 o 
 -13   3   3      137.08      126.32      2.87 o 
 -11   3   3        0.21       -0.81      0.73 o 
  -9   3   3      109.95       89.90      3.31 o 
  -7   3   3      586.56      562.60      7.08 o 
  -5   3   3       11.89       16.08      0.91 o 
  -3   3   3     1024.46      996.71      8.84 o 
  -1   3   3     1977.86     2040.44     14.85 o 
   1   3   3      556.75      491.92      4.88 o 
   3   3   3      186.15      203.77      2.81 o 
   5   3   3       15.18       18.66      0.99 o 
   7   3   3       38.18       52.50      1.80 o 
   9   3   3      160.98      156.15      3.31 o 
  11   3   3     1468.13     1477.37     14.07 o 
  13   3   3       35.91       35.73      2.03 o 
  15   3   3      870.71      861.11     12.34 o 
  17   3   3       63.55       58.62      3.50 o 
  19   3   3      193.08      176.30      5.34 o 
  21   3   3       71.69       76.22      4.17 o 
 -22   4   3        0.69        0.93      1.55 o 
 -20   4   3       41.60       48.83      2.74 o 
 -18   4   3       11.86       17.92      1.87 o 
 -16   4   3       83.23       80.70      3.10 o 
 -14   4   3       62.34       55.53      2.46 o 
 -12   4   3       48.68       47.87      2.33 o 
 -10   4   3        1.67        1.84      1.02 o 
  -8   4   3       51.91       54.92      2.82 o 
  -6   4   3     2787.27     2880.14     24.36 o 
  -4   4   3      298.33      276.35      4.09 o 
  -2   4   3      215.04      200.96      3.78 o 
   0   4   3        7.91        9.67      1.02 o 
   2   4   3        0.78        2.36      0.81 o 
   4   4   3       58.94       60.36      2.62 o 
   6   4   3      173.45      184.85      3.89 o 
   8   4   3       77.94       78.23      4.42 o 
  10   4   3        0.90        0.04      1.02 o 
  12   4   3       95.95      101.50      3.30 o 
  14   4   3       68.69       66.02      2.91 o 
  16   4   3      563.36      552.04      8.87 o 
  18   4   3        3.49        5.87      2.04 o 
 -15   5   3       51.88       49.99      2.75 o 
 -13   5   3       84.52       90.08      3.74 o 
 -11   5   3        4.62        3.16      1.53 o 
  -9   5   3      212.07      210.72      5.43 o 
  -7   5   3      407.89      410.39      7.23 o 
  -5   5   3       24.99       26.64      2.77 o 
  -3   5   3        5.84        3.27      1.43 o 
  -1   5   3     1681.23     1737.13     20.91 o 
   1   5   3        4.54        3.62      1.54 o 
   3   5   3      120.70      119.87      4.05 o 
   5   5   3      344.01      351.73      7.24 o 
   7   5   3        3.58        5.76      1.62 o 
   9   5   3       20.17       24.66      2.32 o 
  11   5   3        9.30       14.23      1.80 o 
 -30   0   4       19.99        9.82      4.43 o 
 -28   0   4        2.66        4.83      2.65 o 
 -26   0   4        4.93        6.80      2.02 o 
 -24   0   4      189.05      168.42      4.33 o 
 -22   0   4        2.54        5.88      1.28 o 
 -20   0   4       38.97       41.08      3.81 o 
 -18   0   4     2871.14     3002.58     29.81 o 
 -16   0   4     4691.13     4779.45     45.14 o 
 -14   0   4     4971.92     4861.36     45.54 o 
 -12   0   4     2293.91     2150.60     24.01 o 
 -10   0   4        9.79       17.20      1.21 o 
  -8   0   4        9.30        8.12      2.16 o 
  -6   0   4     8320.67     7650.33     85.01 o 
  -4   0   4     3834.13     3587.56     33.33 o 
  -2   0   4     3416.57     3238.27     30.19 o 
   0   0   4       27.99       37.24      1.75 o 
   2   0   4    17177.76    17611.80    157.70 o 
   4   0   4      956.01     1063.49     13.45 o 
   6   0   4     1816.90     2125.85     24.76 o 
   8   0   4     3934.04     4567.49     50.20 o 
  10   0   4     2465.46     2793.68     35.47 o 
  12   0   4       26.72       31.63      2.31 o 
  14   0   4     2908.49     3138.25     36.86 o 
  16   0   4      805.75      750.79     17.66 o 
  18   0   4     1677.18     1582.58     21.67 o 
  20   0   4        0.40        2.23      1.80 o 
  22   0   4       15.89       14.86      2.69 o 
  24   0   4        8.42        6.87      2.23 o 
 -29   1   4       45.51       39.54      2.82 o 
 -27   1   4      246.60      253.16      5.54 o 
 -25   1   4        5.78        6.28      1.29 o 
 -23   1   4      562.17      521.32      7.15 o 
 -21   1   4      425.14      406.35      5.13 o 
 -19   1   4        0.42        1.31      0.66 o 
 -17   1   4      107.79      107.98      2.68 o 
 -15   1   4        9.62        9.60      0.75 o 
 -13   1   4       95.63       71.96      1.50 o 
 -11   1   4        0.48        2.96      0.68 o 
  -9   1   4     1037.33      982.80      7.51 o 
  -7   1   4       10.32       22.38      0.78 o 
  -5   1   4     3516.22     3827.86     25.94 o 
  -3   1   4     1665.90     1778.90     12.84 o 
  -1   1   4     1446.51     1404.71      9.64 o 
   1   1   4     1537.62     1660.11     11.72 o 
   3   1   4     6999.94     7074.78     45.69 o 
   5   1   4     2040.19     2208.69     15.37 o 
   7   1   4      113.89      154.13      2.06 o 
   9   1   4       28.31       22.93      0.90 o 
  11   1   4       63.87       70.93      1.54 o 
  13   1   4     1011.80      917.08     36.04 o 
  15   1   4       14.05       15.23      1.41 o 
  17   1   4      111.21      109.47      3.11 o 
  19   1   4      254.67      242.71      4.68 o 
  21   1   4       42.25       45.34      2.85 o 
  23   1   4       81.32       77.92      3.65 o 
  25   1   4      268.38      313.69      7.60 o 
 -28   2   4        3.13        2.98      1.81 o 
 -26   2   4      145.79      138.22      5.90 o 
 -24   2   4      601.83      563.39      8.49 o 
 -22   2   4       55.68       53.96      2.73 o 
 -20   2   4      113.75       96.29      2.45 o 
 -18   2   4       73.63       69.74      2.05 o 
 -16   2   4       77.11       76.17      2.02 o 
 -14   2   4      129.42      115.80      2.03 o 
 -12   2   4        4.40        5.45      0.72 o 
 -10   2   4    15449.73    15474.93     94.48 o 
  -8   2   4        7.29        6.88      0.65 o 
  -6   2   4        3.01       13.15      1.13 o 
  -4   2   4       35.71       40.27      1.19 o 
  -2   2   4     3771.79     3952.14     26.46 o 
   0   2   4     1445.76     1551.13     11.43 o 
   2   2   4     1578.60     1740.35     12.68 o 
   4   2   4      277.98      230.27      2.88 o 
   6   2   4      387.94      391.65      4.11 o 
   8   2   4      221.40      229.25      3.01 o 
  10   2   4        9.13       12.30      0.90 o 
  12   2   4     1135.93     1071.37      9.16 o 
  14   2   4      690.83      694.21      9.63 o 
  16   2   4      965.92      935.77     13.09 o 
  18   2   4      296.32      302.66      9.68 o 
  20   2   4       30.20       32.93      2.90 o 
  22   2   4       20.85       20.87      2.55 o 
  24   2   4      108.97       96.05      4.80 o 
 -25   3   4        0.00        0.21      1.44 o 
 -23   3   4      210.09      174.56      6.21 o 
 -21   3   4      282.59      290.37      6.41 o 
 -19   3   4      110.97       89.71      4.06 o 
 -17   3   4      402.20      370.08      5.65 o 
 -15   3   4      683.05      658.80      7.50 o 
 -13   3   4      259.80      240.16      4.22 o 
 -11   3   4     4822.58     4837.62     36.05 o 
  -9   3   4      625.25      611.66      8.33 o 
  -7   3   4       56.04       65.40      1.76 o 
  -5   3   4      842.11      855.56      7.40 o 
  -3   3   4        8.87       12.53      0.90 o 
  -1   3   4      164.99      160.10      2.71 o 
   1   3   4        0.15        0.27      0.55 o 
   3   3   4        8.95       17.36      2.07 o 
   5   3   4     1098.32     1040.60     22.91 o 
   7   3   4       94.58       92.97      2.40 o 
   9   3   4      250.98      254.63      4.36 o 
  11   3   4     5983.10     6278.84     49.02 o 
  13   3   4      440.91      444.05     10.95 o 
  15   3   4     1348.84     1399.58     18.60 o 
  17   3   4      245.01      256.10      6.47 o 
  19   3   4       21.05       27.74      2.79 o 
  21   3   4       35.26       43.50      3.49 o 
 -22   4   4        6.58        5.90      1.74 o 
 -20   4   4       12.50       16.75      2.08 o 
 -18   4   4      227.48      231.11      6.03 o 
 -16   4   4        1.82        2.60      1.16 o 
 -14   4   4        4.31        3.57      1.16 o 
 -12   4   4      234.30      233.57      4.32 o 
 -10   4   4       26.77       34.54      2.06 o 
  -8   4   4       62.91       62.64      2.51 o 
  -6   4   4     7155.24     7330.80     56.45 o 
  -4   4   4       27.91       25.79      1.57 o 
  -2   4   4      649.39      652.09     11.98 o 
   0   4   4      352.65      338.91      4.71 o 
   2   4   4       33.08       31.86      1.70 o 
   4   4   4       17.76       15.26      1.51 o 
   6   4   4      170.69      165.00      3.73 o 
   8   4   4       35.01       32.55      2.10 o 
  10   4   4        3.76        4.02      1.25 o 
  12   4   4      194.80      212.72      4.55 o 
  14   4   4      260.76      274.48      6.90 o 
  16   4   4      394.34      383.72      8.45 o 
 -15   5   4      313.51      366.59      6.34 o 
 -13   5   4        0.72        1.32      1.48 o 
 -11   5   4       24.40       31.91      2.50 o 
  -9   5   4        6.61       10.17      1.75 o 
  -7   5   4       27.23       23.35      3.11 o 
  -5   5   4       50.26       45.72      2.77 o 
  -3   5   4      102.82      108.48      3.88 o 
  -1   5   4        0.23       -1.38      1.27 o 
   1   5   4       12.65       12.32      1.77 o 
   3   5   4        8.64        7.14      1.63 o 
   5   5   4       62.38       67.48      3.37 o 
   7   5   4      337.70      359.83      8.02 o 
   9   5   4      139.97      141.76      4.39 o 
  11   5   4       29.69       35.86      2.54 o 
 -29   1   5       74.31       84.32      3.79 o 
 -27   1   5        1.27        0.58      1.44 o 
 -25   1   5      140.68      132.16      4.00 o 
 -23   1   5       32.41       36.67      4.02 o 
 -21   1   5      381.81      361.85      9.70 o 
 -19   1   5     1121.21     1116.71     10.19 o 
 -17   1   5       31.73       34.04      1.27 o 
 -15   1   5      846.13      846.99      7.46 o 
 -13   1   5        0.32        1.38      0.56 o 
 -11   1   5      154.51      137.01      2.16 o 
  -9   1   5       77.90       85.56      1.85 o 
  -7   1   5     1342.51     1491.46     10.82 o 
  -5   1   5     1212.27     1266.83     11.60 o 
  -3   1   5     1429.73     1596.31     11.49 o 
  -1   1   5        2.02        0.87      0.38 o 
   1   1   5       99.51      148.97      1.96 o 
   3   1   5     1084.97     1121.85      8.21 o 
   5   1   5     3204.14     3563.21     25.94 o 
   7   1   5      293.72      312.11      3.78 o 
   9   1   5     1349.96     1367.54     14.20 o 
  11   1   5        8.57       14.36      1.44 o 
  13   1   5      419.83      399.10      5.71 o 
  15   1   5      198.53      192.41      4.58 o 
  17   1   5       38.11       34.82      2.80 o 
  19   1   5      808.93      787.32      9.75 o 
  21   1   5       49.47       55.18      3.83 o 
  23   1   5       22.89       33.07      2.76 o 
 -28   2   5      111.32       93.52      4.56 o 
 -26   2   5        1.88        3.88      1.71 o 
 -24   2   5      330.21      292.92      6.85 o 
 -22   2   5      191.56      178.09      6.15 o 
 -20   2   5       63.04       59.74      2.34 o 
 -18   2   5        0.67        0.05      0.80 o 
 -16   2   5     1165.79     1127.34     11.84 o 
 -14   2   5      181.17      181.89      2.78 o 
 -12   2   5       13.48       18.28      1.05 o 
 -10   2   5     4414.02     4456.54     34.14 o 
  -8   2   5      659.34      689.08      5.98 o 
  -6   2   5      235.14      244.07      2.88 o 
  -4   2   5     1419.78     1415.74     13.37 o 
  -2   2   5     1349.57     1488.80     14.08 o 
   0   2   5       38.07       42.44      1.71 o 
   2   2   5      817.39      964.31      7.97 o 
   4   2   5      627.43      604.31      5.64 o 
   6   2   5      748.45      735.80      6.61 o 
   8   2   5       69.35       68.47      1.73 o 
  10   2   5     2386.38     2386.29     18.85 o 
  12   2   5      371.94      372.98      6.29 o 
  14   2   5       95.18       88.39      2.82 o 
  16   2   5      547.97      553.24      9.60 o 
  18   2   5       48.79       47.31      3.35 o 
  20   2   5       51.47       69.51      4.09 o 
  22   2   5      239.37      273.41      7.14 o 
 -25   3   5       14.49       14.31      2.40 o 
 -23   3   5       57.47       66.93      3.50 o 
 -21   3   5        0.58        2.77      1.34 o 
 -19   3   5        6.32        3.16      1.30 o 
 -17   3   5       22.36       16.30      2.27 o 
 -15   3   5     2546.26     2400.39     19.84 o 
 -13   3   5       20.73       21.00      1.54 o 
 -11   3   5     3273.00     3319.11     33.10 o 
  -9   3   5        9.93       11.10      1.03 o 
  -7   3   5      530.79      543.42      5.78 o 
  -5   3   5        0.03        0.85      0.58 o 
  -3   3   5      216.65      216.40      3.74 o 
  -1   3   5      132.99      118.65      2.26 o 
   1   3   5      432.49      437.41      5.09 o 
   3   3   5      545.51      494.90     12.38 o 
   5   3   5       48.51       44.84      1.61 o 
   7   3   5     1295.30     1300.28     11.67 o 
   9   3   5      901.98      895.84      9.78 o 
  11   3   5      637.54      627.85     10.07 o 
  13   3   5       65.70       61.32      3.54 o 
  15   3   5     1880.88     1974.47     23.58 o 
  17   3   5       27.19       30.86      2.97 o 
  19   3   5       32.83       37.81      3.29 o 
 -22   4   5       48.60       65.83      3.56 o 
 -20   4   5       40.72       23.74      2.37 o 
 -18   4   5       83.66       78.78      3.60 o 
 -16   4   5      215.23      199.92      4.67 o 
 -14   4   5       21.18       22.26      2.26 o 
 -12   4   5       77.27       80.15      2.77 o 
 -10   4   5      317.72      327.91      5.12 o 
  -8   4   5       19.99       18.80      1.61 o 
  -6   4   5      414.08      428.27      6.10 o 
  -4   4   5        5.00        3.33      1.01 o 
  -2   4   5      122.23      116.86      3.04 o 
   0   4   5       23.66       23.86      1.59 o 
   2   4   5        7.21        7.17      1.12 o 
   4   4   5        7.71        5.02      1.22 o 
   6   4   5      490.28      522.85      7.25 o 
   8   4   5       93.78      100.77      3.29 o 
  10   4   5      192.34      189.01      4.78 o 
  12   4   5       31.18       32.29      3.05 o 
  14   4   5       86.39       86.96      4.50 o 
 -15   5   5      360.70      410.87      7.61 o 
 -13   5   5       73.77       74.36      3.90 o 
 -11   5   5      116.74      110.81      4.14 o 
  -9   5   5       36.67       31.45      2.51 o 
  -7   5   5      163.13      162.33      4.50 o 
  -5   5   5        5.91        6.69      1.55 o 
  -3   5   5       15.89       23.55      2.21 o 
  -1   5   5       26.11       30.57      2.72 o 
   1   5   5      129.28      130.09      4.14 o 
   3   5   5       11.87       14.21      2.18 o 
   5   5   5        3.22        4.84      1.59 o 
   7   5   5      221.36      210.59      6.55 o 
 -30   0   6      108.57      123.30      7.24 o 
 -28   0   6      428.80      423.36     12.17 o 
 -26   0   6        3.87        1.95      1.84 o 
 -24   0   6      186.20      193.66      5.88 o 
 -22   0   6       72.27       75.38      4.58 o 
 -20   0   6      321.18      342.00      7.45 o 
 -18   0   6       34.92       37.61      2.69 o 
 -16   0   6      502.09      427.93     11.18 o 
 -14   0   6     1991.40     1919.91     34.01 o 
 -12   0   6       32.45       20.16      1.87 o 
 -10   0   6     1170.68     1261.00     16.50 o 
  -8   0   6     7131.76     7508.92     99.38 o 
  -6   0   6     1213.62     1122.20     13.51 o 
  -4   0   6      295.84      255.65      4.01 o 
  -2   0   6     4212.48     4252.52     39.97 o 
   0   0   6      192.18      193.56      3.45 o 
   2   0   6     1198.81     1122.57     12.24 o 
   4   0   6      264.70      242.33      5.27 o 
   6   0   6     2838.76     3062.82     35.48 o 
   8   0   6      814.93      720.96     11.32 o 
  10   0   6      389.42      390.09     19.03 o 
  12   0   6      176.56      183.01      7.76 o 
  14   0   6     2115.92     1870.90     30.26 o 
  16   0   6       42.16       36.40      3.21 o 
  18   0   6      505.36      376.47      9.18 o 
  20   0   6      205.33      193.16      6.63 o 
  22   0   6       11.91       19.67      3.10 o 
 -29   1   6      343.64      344.98      6.96 o 
 -27   1   6        0.48        0.48      1.43 o 
 -25   1   6       67.08       74.85      3.32 o 
 -23   1   6      350.71      337.45      6.16 o 
 -21   1   6      442.64      433.60      6.93 o 
 -19   1   6      209.03      193.14      3.81 o 
 -17   1   6       93.67       91.82      3.57 o 
 -15   1   6      168.91      170.74      4.07 o 
 -13   1   6      143.08      123.40      2.65 o 
 -11   1   6       87.70       82.09      1.85 o 
  -9   1   6      614.87      587.00      5.84 o 
  -7   1   6      834.64      992.35      7.82 o 
  -5   1   6      651.21      666.86      6.40 o 
  -3   1   6     5391.70     5766.46     37.85 o 
  -1   1   6        1.48        2.13      0.50 o 
   1   1   6       80.86       78.93      1.59 o 
   3   1   6      242.23      284.41      3.24 o 
   5   1   6     1589.07     1583.30     11.84 o 
   7   1   6        1.97        1.61      0.77 o 
   9   1   6      350.37      358.60      5.76 o 
  11   1   6       11.00       11.67      1.33 o 
  13   1   6       72.09       51.27      2.98 o 
  15   1   6        2.90        2.21      1.19 o 
  17   1   6       61.05       69.39      2.96 o 
  19   1   6      127.56      128.25      3.92 o 
  21   1   6       65.85       70.95      5.84 o 
 -28   2   6        0.38        1.16      2.29 o 
 -26   2   6      205.85      203.33      7.11 o 
 -24   2   6       36.52       40.27      3.09 o 
 -22   2   6       83.61       85.57      3.99 o 
 -20   2   6      117.95      116.76      3.72 o 
 -18   2   6      251.05      244.04      4.27 o 
 -16   2   6     1730.05     1717.91     23.93 o 
 -14   2   6       90.41       92.85      2.26 o 
 -12   2   6      675.27      648.30      8.98 o 
 -10   2   6       64.45       61.51      1.60 o 
  -8   2   6      545.97      557.07      6.76 o 
  -6   2   6      355.05      352.61      4.03 o 
  -4   2   6        7.90        4.83      0.63 o 
  -2   2   6     1434.95     1382.07     14.13 o 
   0   2   6     3575.58     3639.42     26.80 o 
   2   2   6      355.62      359.27      4.07 o 
   4   2   6       18.59       14.27      0.97 o 
   6   2   6       67.92       66.38      1.77 o 
   8   2   6      942.40      889.19      9.58 o 
  10   2   6     4917.83     5044.93     63.12 o 
  12   2   6      619.75      619.76      7.86 o 
  14   2   6       61.23       60.36      2.99 o 
  16   2   6        0.92        1.81      1.53 o 
  18   2   6       11.94       14.46      2.38 o 
  20   2   6      259.89      262.59      6.99 o 
 -25   3   6       19.36       15.23      2.74 o 
 -23   3   6       86.48       88.23      4.37 o 
 -21   3   6       30.28       35.13      2.54 o 
 -19   3   6       17.74       14.71      1.81 o 
 -17   3   6       54.41       65.30      3.95 o 
 -15   3   6     3101.10     3061.29     28.82 o 
 -13   3   6      278.79      261.26      4.96 o 
 -11   3   6     5296.39     5424.15     41.22 o 
  -9   3   6       38.03       41.67      1.54 o 
  -7   3   6       19.52       26.85      3.39 o 
  -5   3   6      570.08      543.67      6.77 o 
  -3   3   6       45.52       50.25      1.69 o 
  -1   3   6       58.70       69.11      2.60 o 
   1   3   6       96.60      114.24      2.34 o 
   3   3   6        0.35        1.37      0.73 o 
   5   3   6      546.32      532.00      6.22 o 
   7   3   6      142.44      144.02      3.84 o 
   9   3   6       27.76       26.90      2.46 o 
  11   3   6     2585.20     2608.73     58.36 o 
  13   3   6       21.45       21.87      2.53 o 
  15   3   6      205.57      196.80      5.84 o 
  17   3   6      297.57      312.49      7.65 o 
 -20   4   6     1307.81     1296.09     19.83 o 
 -18   4   6        0.34        1.46      1.47 o 
 -16   4   6       73.35       64.43      3.13 o 
 -14   4   6      280.39      288.84      7.11 o 
 -12   4   6      273.24      304.15      7.07 o 
 -10   4   6        2.02        3.80      1.13 o 
  -8   4   6      213.43      237.49      4.30 o 
  -6   4   6       30.16       30.22      1.92 o 
  -4   4   6       26.53       29.85      1.92 o 
  -2   4   6        0.61        1.95      1.04 o 
   0   4   6      365.69      360.97      5.17 o 
   2   4   6      836.92      810.91      8.75 o 
   4   4   6      691.56      666.79      8.44 o 
   6   4   6     3269.35     3433.06     32.96 o 
   8   4   6       75.17       76.23      3.38 o 
  10   4   6      102.85      106.05      4.63 o 
  12   4   6       74.72       75.11      4.29 o 
 -13   5   6       82.22       87.84      4.22 o 
 -11   5   6      166.41      157.71      5.13 o 
  -9   5   6        0.21        1.01      1.72 o 
  -7   5   6      270.87      275.38      6.16 o 
  -5   5   6        0.04        1.92      1.41 o 
  -3   5   6        4.39        4.22      1.53 o 
  -1   5   6        0.22        0.95      1.51 o 
   1   5   6        0.09        0.41      1.43 o 
   3   5   6        8.80        6.28      1.67 o 
   5   5   6      224.67      218.90      5.44 o 
 -29   1   7       58.43       58.09      3.45 o 
 -27   1   7       54.40       67.39      3.48 o 
 -25   1   7       90.57       87.62      4.48 o 
 -23   1   7      244.72      231.56      5.19 o 
 -21   1   7       18.81       20.92      1.74 o 
 -19   1   7        0.11        0.16      0.98 o 
 -17   1   7      427.86      423.68      5.93 o 
 -15   1   7      370.37      383.35      6.09 o 
 -13   1   7     1418.54     1405.28     20.79 o 
 -11   1   7      192.27      186.84      2.95 o 
  -9   1   7       44.70       40.82      1.49 o 
  -7   1   7     1925.71     1970.94     14.29 o 
  -5   1   7      584.60      589.81      8.12 o 
  -3   1   7      463.00      379.69      4.31 o 
  -1   1   7      496.03      510.25      4.97 o 
   1   1   7      519.40      548.65      5.56 o 
   3   1   7        6.05       11.25      0.82 o 
   5   1   7     3833.52     3795.55     30.75 o 
   7   1   7      156.31      153.15      5.25 o 
   9   1   7       50.86       33.69      1.97 o 
  11   1   7      330.41      311.89      5.21 o 
  13   1   7      550.13      476.30      9.43 o 
  15   1   7       60.78       63.56      3.28 o 
  17   1   7      169.55      178.43      4.45 o 
  19   1   7       12.48       10.78      2.05 o 
 -26   2   7       93.05       88.78      4.53 o 
 -24   2   7      151.15      139.05      5.04 o 
 -22   2   7        7.50        5.55      1.52 o 
 -20   2   7       24.51       25.31      2.12 o 
 -18   2   7       91.31       89.97      3.24 o 
 -16   2   7     3329.02     3346.16     31.13 o 
 -14   2   7       16.28       19.43      1.35 o 
 -12   2   7      249.59      238.53      3.68 o 
 -10   2   7       16.63       12.39      1.09 o 
  -8   2   7       86.45       82.58      1.85 o 
  -6   2   7       16.18       14.64      1.12 o 
  -4   2   7      573.88      615.20      8.36 o 
  -2   2   7       27.65       36.57      1.35 o 
   0   2   7      951.68      931.58     21.03 o 
   2   2   7      417.95      408.18      4.38 o 
   4   2   7        3.65        5.72      1.31 o 
   6   2   7      689.36      646.41     15.81 o 
   8   2   7       21.49       26.65      2.15 o 
  10   2   7     1423.07     1433.61     14.27 o 
  12   2   7      105.86      102.64      3.25 o 
  14   2   7        1.71        0.70      1.39 o 
  16   2   7       88.01       96.78      4.55 o 
  18   2   7       71.05       88.03      5.06 o 
 -25   3   7       55.88       65.78      4.25 o 
 -23   3   7       76.66       77.72      4.30 o 
 -21   3   7        9.45       11.57      2.17 o 
 -19   3   7      249.82      237.15      7.16 o 
 -17   3   7      559.01      561.17     16.43 o 
 -15   3   7      214.58      196.03      6.27 o 
 -13   3   7       69.27       65.70      2.93 o 
 -11   3   7      672.36      663.45     16.05 o 
  -9   3   7      121.21      119.91      3.23 o 
  -7   3   7       39.35       33.85      1.47 o 
  -5   3   7       14.16       14.56      1.09 o 
  -3   3   7       37.24       49.00      2.11 o 
  -1   3   7      232.13      194.30      3.71 o 
   1   3   7     1087.80     1062.83     12.45 o 
   3   3   7       91.14       94.09      2.33 o 
   5   3   7      251.69      238.76      4.56 o 
   7   3   7       86.87       93.91      3.81 o 
   9   3   7       26.18       27.32      2.57 o 
  11   3   7       25.10       27.31      2.70 o 
  13   3   7      275.72      269.05      7.24 o 
  15   3   7      124.12      133.67      5.37 o 
 -20   4   7       83.87       44.24      3.64 o 
 -18   4   7      229.32      216.93      5.92 o 
 -16   4   7      148.76      137.86      4.44 o 
 -14   4   7        0.78        0.86      1.28 o 
 -12   4   7      102.05      101.86      3.58 o 
 -10   4   7       25.97       26.93      2.11 o 
  -8   4   7        1.05        1.87      1.17 o 
  -6   4   7       30.11       34.01      1.97 o 
  -4   4   7      151.27      145.12      3.88 o 
  -2   4   7       87.46       75.50      2.56 o 
   0   4   7      115.56      104.53      3.52 o 
   2   4   7       10.72       17.74      1.69 o 
   4   4   7        9.46       16.92      2.69 o 
   6   4   7      743.46      759.03     17.36 o 
   8   4   7      204.32      220.87      6.18 o 
  10   4   7       24.48       30.45      3.02 o 
  -9   5   7       91.87      111.53      4.56 o 
  -7   5   7      109.98      105.75      4.42 o 
  -5   5   7       74.57       89.10      4.36 o 
  -3   5   7        5.85        9.44      1.84 o 
  -1   5   7       60.81       55.90      3.58 o 
 -28   0   8        0.14        1.48      2.54 o 
 -26   0   8       66.96       62.81      4.21 o 
 -24   0   8        0.08        2.24      1.80 o 
 -22   0   8       67.68       77.56      4.15 o 
 -20   0   8       15.91       15.45      2.28 o 
 -18   0   8      338.19      353.17      7.85 o 
 -16   0   8      186.60      193.93      9.63 o 
 -14   0   8       51.59       50.02      6.12 o 
 -12   0   8     3133.51     3229.60     50.65 o 
 -10   0   8      678.71      668.82     39.22 o 
  -8   0   8     1842.52     1936.20     57.34 o 
  -6   0   8      688.01      679.23      8.61 o 
  -4   0   8      231.49      241.52      4.36 o 
  -2   0   8       70.22       66.56      8.84 o 
   0   0   8     2754.49     2767.51     27.74 o 
   2   0   8      269.08      270.30      7.36 o 
   4   0   8       19.19       23.43      2.23 o 
   6   0   8      539.66      519.50      9.68 o 
   8   0   8      933.28      898.20     14.22 o 
  10   0   8        0.40        1.21      1.50 o 
  12   0   8      446.66      438.48      9.50 o 
  14   0   8      679.37      597.08     11.85 o 
  16   0   8      848.96      884.44     15.60 o 
  18   0   8      117.43       93.17      5.38 o 
 -27   1   8        2.70        4.36      1.75 o 
 -25   1   8        8.62        8.54      1.85 o 
 -23   1   8       55.60       64.22      4.80 o 
 -21   1   8     1730.66     1683.57     16.47 o 
 -19   1   8      432.13      439.24      6.43 o 
 -17   1   8      363.96      360.94      5.61 o 
 -15   1   8       20.90       23.56      1.70 o 
 -13   1   8      152.24      149.57      5.22 o 
 -11   1   8      315.85      310.48      4.84 o 
  -9   1   8      148.77      154.98      2.83 o 
  -7   1   8      877.34      815.27      7.88 o 
  -5   1   8      145.35      140.55      3.10 o 
  -3   1   8      121.27      120.44      2.90 o 
  -1   1   8       56.84       56.58      1.60 o 
   1   1   8     1409.84     1415.40     12.11 o 
   3   1   8     1085.55     1043.36     10.72 o 
   5   1   8     3223.39     3229.64     27.09 o 
   7   1   8      541.29      540.55      7.17 o 
   9   1   8      298.65      259.45      4.80 o 
  11   1   8        2.57        5.41      1.29 o 
  13   1   8      241.54      186.96      4.37 o 
  15   1   8      184.86      176.77      4.40 o 
  17   1   8        0.00        2.27      1.49 o 
 -26   2   8       78.59       81.92      4.51 o 
 -24   2   8        5.16        3.77      1.80 o 
 -22   2   8      192.13      203.90      5.70 o 
 -20   2   8      115.36      131.12      4.00 o 
 -18   2   8      134.37      129.98      3.89 o 
 -16   2   8     2907.77     2972.78     28.43 o 
 -14   2   8      178.60      169.31      3.69 o 
 -12   2   8       10.95       13.78      1.39 o 
 -10   2   8      305.70      295.95      6.10 o 
  -8   2   8      557.53      558.62      8.12 o 
  -6   2   8        1.40        4.54      0.91 o 
  -4   2   8      277.57      243.91      3.97 o 
  -2   2   8      219.65      239.94      3.44 o 
   0   2   8       57.16       55.01      2.15 o 
   2   2   8       87.68       83.85      2.63 o 
   4   2   8      627.60      631.45      9.08 o 
   6   2   8      851.76      840.89      9.67 o 
   8   2   8     1167.56     1132.84     17.04 o 
  10   2   8      218.99      219.47      4.58 o 
  12   2   8      167.84      169.98      4.65 o 
  14   2   8       28.06       24.36      2.74 o 
  16   2   8       34.90       40.96      3.45 o 
 -23   3   8        7.12        7.50      2.09 o 
 -21   3   8       29.32       29.46      2.91 o 
 -19   3   8        9.41       16.05      2.34 o 
 -17   3   8        0.29        0.70      1.50 o 
 -15   3   8       13.03       12.03      2.08 o 
 -13   3   8       46.18       48.10      2.36 o 
 -11   3   8        1.49        1.10      1.03 o 
  -9   3   8       45.63       50.38      2.09 o 
  -7   3   8      411.66      401.21      5.62 o 
  -5   3   8     1205.20     1119.01     11.56 o 
  -3   3   8      865.44      806.16      7.52 o 
  -1   3   8      307.35      251.84      5.74 o 
   1   3   8      129.70      128.63      2.63 o 
   3   3   8        0.75        2.61      1.18 o 
   5   3   8        0.48        0.08      1.27 o 
   7   3   8      386.87      417.80      7.38 o 
   9   3   8       17.76       18.77      2.40 o 
  11   3   8       70.67       79.98      4.23 o 
  13   3   8        9.56        9.34      2.19 o 
 -18   4   8        6.28       11.89      2.37 o 
 -16   4   8      124.09      111.61      5.75 o 
 -14   4   8        2.47        3.66      1.62 o 
 -12   4   8        0.39        1.47      1.35 o 
 -10   4   8        0.65        1.78      1.27 o 
  -8   4   8       59.15       57.53      2.79 o 
  -6   4   8       13.02       15.90      1.74 o 
  -4   4   8      607.24      588.26      9.65 o 
  -2   4   8        5.48        3.84      1.53 o 
   0   4   8       60.34       43.14      2.44 o 
   2   4   8      219.42      199.08      4.86 o 
   4   4   8      247.41      247.75      7.24 o 
   6   4   8      403.25      384.56      8.24 o 
   8   4   8      155.94      162.12      5.64 o 
 -27   1   9        8.39       10.55      2.08 o 
 -25   1   9        0.74        3.10      1.56 o 
 -23   1   9       90.83       89.82      3.78 o 
 -21   1   9     1905.46     1990.86     21.10 o 
 -19   1   9       73.79       74.29      2.93 o 
 -17   1   9        3.82        5.10      1.24 o 
 -15   1   9        0.66        0.38      1.17 o 
 -13   1   9      474.09      482.12      7.09 o 
 -11   1   9        0.86        2.43      1.75 o 
  -9   1   9       18.31       18.84      1.55 o 
  -7   1   9      148.18      139.81      4.58 o 
  -5   1   9       77.19       84.34      2.23 o 
  -3   1   9       37.69       38.12      1.49 o 
  -1   1   9      538.77      534.76      6.72 o 
   1   1   9      912.91      909.10      9.84 o 
   3   1   9     1079.02     1078.08     11.76 o 
   5   1   9     1890.44     1875.01     17.55 o 
   7   1   9      157.90      165.40      3.88 o 
   9   1   9      630.65      589.10      8.05 o 
  11   1   9        3.87        4.15      1.38 o 
  13   1   9       18.64       18.27      1.90 o 
  15   1   9        9.48        7.84      1.72 o 
 -24   2   9        3.95        4.34      1.79 o 
 -22   2   9       83.64       78.10      3.60 o 
 -20   2   9        1.65        1.40      1.37 o 
 -18   2   9        6.79        7.35      1.54 o 
 -16   2   9      403.74      395.01      8.78 o 
 -14   2   9       15.30       14.37      1.78 o 
 -12   2   9      119.46      116.90      3.21 o 
 -10   2   9      319.69      281.91      4.88 o 
  -8   2   9      298.38      272.38      4.25 o 
  -6   2   9      399.66      338.63      4.79 o 
  -4   2   9       41.61       37.96      1.94 o 
  -2   2   9      108.81      101.74      2.82 o 
   0   2   9      143.97      141.01      3.34 o 
   2   2   9       21.21       20.87      1.72 o 
   4   2   9       19.90       23.05      1.83 o 
   6   2   9       27.14       31.40      2.39 o 
   8   2   9       57.23       50.26      2.63 o 
  10   2   9      156.84      153.76      4.00 o 
  12   2   9        1.42        1.16      1.92 o 
  14   2   9       13.74       23.96      2.81 o 
 -21   3   9        0.65        2.99      1.79 o 
 -19   3   9        9.03       15.43      2.39 o 
 -17   3   9       28.51       32.41      2.95 o 
 -15   3   9       23.22       30.72      2.89 o 
 -13   3   9       11.20       14.36      1.86 o 
 -11   3   9        7.85       10.09      1.60 o 
  -9   3   9      496.47      448.85      9.69 o 
  -7   3   9       28.24       36.38      2.21 o 
  -5   3   9       48.34       69.68      2.75 o 
  -3   3   9       66.24       51.87      2.15 o 
  -1   3   9      485.35      456.02     10.41 o 
   1   3   9       18.81       14.46      1.60 o 
   3   3   9      644.10      643.15     14.56 o 
   5   3   9        7.63        5.66      1.65 o 
   7   3   9       29.61       33.27      2.66 o 
   9   3   9       21.88       23.03      2.71 o 
 -14   4   9      290.52      310.08     10.67 o 
 -12   4   9        0.09       -0.69      1.66 o 
 -10   4   9      112.67      127.02      5.37 o 
  -8   4   9        5.78        8.55      1.60 o 
  -6   4   9       18.73       17.84      2.16 o 
  -4   4   9        1.37        3.83      1.31 o 
  -2   4   9        6.49        5.25      1.55 o 
   0   4   9      175.58      164.25      5.26 o 
   2   4   9       24.99       31.68      2.62 o 
   4   4   9       18.69       21.27      2.62 o 
 -26   0  10     2215.46     2452.55     45.29 o 
 -24   0  10      447.93      494.64     11.03 o 
 -22   0  10      623.41      631.36     16.15 o 
 -20   0  10      140.43      138.57      5.42 o 
 -18   0  10      178.67      189.62      6.10 o 
 -16   0  10       74.78       70.91      4.97 o 
 -14   0  10      159.86      164.46      5.43 o 
 -12   0  10      370.68      373.81      9.91 o 
 -10   0  10      160.03      160.51      5.21 o 
  -8   0  10       43.98       58.72      3.46 o 
  -6   0  10        7.87        9.30      1.90 o 
  -4   0  10     1545.55     1572.82     27.33 o 
  -2   0  10     2391.03     2462.14     39.07 o 
   0   0  10    10497.39    10723.26    144.84 o 
   2   0  10      721.84      721.61     13.64 o 
   4   0  10       30.87       34.70      3.14 o 
   6   0  10       18.39       18.31      2.49 o 
   8   0  10       70.66       66.38      4.19 o 
  10   0  10      214.70      188.07      6.48 o 
  12   0  10        1.89        3.51      2.17 o 
 -25   1  10       25.81       29.25      2.68 o 
 -23   1  10        4.55        4.98      1.66 o 
 -21   1  10      628.15      645.55      9.49 o 
 -19   1  10       34.88       43.72      2.56 o 
 -17   1  10      379.33      378.80      6.22 o 
 -15   1  10      310.35      313.41      6.81 o 
 -13   1  10      243.14      258.30      4.86 o 
 -11   1  10      301.90      282.63      5.01 o 
  -9   1  10       10.10        9.74      1.41 o 
  -7   1  10        0.52       -0.78      0.88 o 
  -5   1  10       68.72       85.35      3.18 o 
  -3   1  10      300.40      301.82      9.09 o 
  -1   1  10       63.97       71.78      2.97 o 
   1   1  10        6.77        5.76      1.21 o 
   3   1  10        5.46        6.00      1.31 o 
   5   1  10      241.94      259.68      4.98 o 
   7   1  10        8.48       10.62      1.59 o 
   9   1  10       55.50       44.12      2.63 o 
  11   1  10      620.92      657.50      9.20 o 
  13   1  10        0.00        5.20      1.64 o 
 -22   2  10        3.56        5.05      1.64 o 
 -20   2  10        0.37        1.95      1.48 o 
 -18   2  10      377.22      383.65      7.17 o 
 -16   2  10        6.55        7.28      1.62 o 
 -14   2  10       48.73       40.03      2.39 o 
 -12   2  10      119.70      123.31      3.48 o 
 -10   2  10      136.18      119.91      3.82 o 
  -8   2  10      182.49      163.19      3.83 o 
  -6   2  10      733.08      649.63      8.93 o 
  -4   2  10      432.60      405.25     13.29 o 
  -2   2  10       38.78       42.13      2.57 o 
   0   2  10       32.19       36.19      2.48 o 
   2   2  10      305.68      308.40      5.41 o 
   4   2  10      579.57      575.67      7.98 o 
   6   2  10      112.22      119.33      3.66 o 
   8   2  10      101.14       77.68      3.26 o 
  10   2  10       30.18       30.45      2.35 o 
 -19   3  10       86.94       91.63      4.72 o 
 -17   3  10       11.84       14.35      2.95 o 
 -15   3  10       13.35       12.28      2.18 o 
 -13   3  10        2.52        2.76      1.53 o 
 -11   3  10       40.38       40.78      2.74 o 
  -9   3  10       77.77       79.69      3.35 o 
  -7   3  10       33.38       28.89      2.35 o 
  -5   3  10      277.75      240.63      4.42 o 
  -3   3  10        1.14        7.09      1.58 o 
  -1   3  10        0.03       -1.62      1.25 o 
   1   3  10       50.30       52.38      2.99 o 
   3   3  10       41.58       52.01      3.52 o 
   5   3  10        0.00        0.46      1.54 o 
   7   3  10      115.51      134.13      5.17 o 
  -8   4  10      105.81      116.40      4.80 o 
  -6   4  10       16.90       17.79      2.44 o 
  -4   4  10       10.69       13.36      2.32 o 
 -23   1  11      139.05      157.45      5.04 o 
 -21   1  11      184.60      188.61      4.70 o 
 -19   1  11        0.36        1.53      1.34 o 
 -17   1  11        0.46       -0.11      1.22 o 
 -15   1  11       60.74       58.26      2.93 o 
 -13   1  11      146.37      151.36      5.36 o 
 -11   1  11      119.35      114.95      4.56 o 
  -9   1  11       67.35       74.23      2.91 o 
  -7   1  11      329.32      337.79      6.32 o 
  -5   1  11     2171.24     2283.02     26.59 o 
  -3   1  11      101.16      106.64      5.09 o 
  -1   1  11        4.29        5.63      1.92 o 
   1   1  11        2.44        4.02      1.42 o 
   3   1  11       70.51       71.80      3.40 o 
   5   1  11       58.27       53.73      2.79 o 
   7   1  11       65.11       57.10      2.94 o 
   9   1  11       35.93       37.20      2.61 o 
 -20   2  11       25.58       31.30      2.68 o 
 -18   2  11      203.57      208.78      5.36 o 
 -16   2  11       10.04       10.38      1.67 o 
 -14   2  11       74.51       75.00      3.14 o 
 -12   2  11       39.77       36.73      2.32 o 
 -10   2  11        0.74        0.74      1.24 o 
  -8   2  11      128.17      117.66      3.53 o 
  -6   2  11       43.65       36.36      2.98 o 
  -4   2  11      134.18      127.48      4.69 o 
  -2   2  11       28.73       25.59      2.65 o 
   0   2  11       39.97       38.00      2.70 o 
   2   2  11       34.33       38.14      2.72 o 
   4   2  11      280.26      261.36      7.92 o 
   6   2  11       69.87       78.73      3.40 o 
 -15   3  11        0.03        1.80      1.80 o 
 -13   3  11      114.95      133.52      4.49 o 
 -11   3  11        9.76        5.74      1.70 o 
  -9   3  11      134.26      140.42      4.01 o 
  -7   3  11        1.36        3.68      1.67 o 
  -5   3  11      185.23      176.66      5.48 o 
  -3   3  11       19.19       19.77      2.58 o 
  -1   3  11       56.56       66.99      3.47 o 
   1   3  11        0.18        0.76      1.58 o 
 -20   0  12      254.61      263.83     14.51 o 
 -18   0  12        0.65        1.56      2.27 o 
 -16   0  12      279.82      308.28     10.01 o 
 -14   0  12      125.76      135.67      5.60 o 
 -12   0  12       23.88       22.70      2.89 o 
 -10   0  12      398.27      411.91     15.51 o 
  -8   0  12       27.16       32.55      4.35 o 
  -6   0  12      139.90      138.95      7.16 o 
  -4   0  12       98.08       85.85      6.09 o 
  -2   0  12      425.08      404.08     22.73 o 
   0   0  12      511.89      487.79     24.40 o 
   2   0  12      275.21      275.08     10.41 o 
   4   0  12        5.62        4.72      2.67 o 
   6   0  12      633.69      654.77     16.83 o 
 -19   1  12       26.68       31.62      2.89 o 
 -17   1  12       69.49       73.79      3.32 o 
 -15   1  12       93.23       90.28      3.50 o 
 -13   1  12       73.31       73.99      3.18 o 
 -11   1  12      261.20      260.90      5.24 o 
  -9   1  12      633.86      636.81     11.11 o 
  -7   1  12      146.71      149.64      5.25 o 
  -5   1  12     1122.06     1122.19     16.17 o 
  -3   1  12      405.04      422.59     11.88 o 
  -1   1  12       18.43       20.40      2.66 o 
   1   1  12       40.01       39.53      4.16 o 
   3   1  12        1.63        1.05      1.76 o 
   5   1  12       61.71       61.02      5.56 o 
 -16   2  12        4.84        6.93      1.85 o 
 -14   2  12      115.61      127.60      3.99 o 
 -12   2  12       23.57       30.79      3.01 o 
 -10   2  12      708.01      693.60     10.38 o 
  -8   2  12      180.09      200.83      5.99 o 
  -6   2  12       27.84       21.88      2.58 o 
  -4   2  12       25.17       30.18      2.98 o 
  -2   2  12      133.12      134.32      5.25 o 
   0   2  12        1.63        2.22      2.09 o 
   2   2  12      229.22      268.96      7.15 o 
 -15   1  13      112.41      107.51      4.29 o 
 -13   1  13       15.06       13.17      2.46 o 
 -11   1  13      181.54      179.50      5.90 o 
  -9   1  13       35.74       38.24      3.44 o 
  -7   1  13      450.12      446.67      9.49 o 
  -5   1  13      215.98      214.18      6.50 o 
  -3   1  13      120.13      138.39      5.56 o 
                                                 
